# Supplementary material for: Analysis of three different reverse shoulder arthroplasty designs for cuff tear arthropathy – the combination of lateralization and distalization provides best mobility
Source: BMC Musculoskelet Disord. 2024 Mar 7;25:204. doi: 10.1186/s12891-024-07312-5 (PMC10918945; doi:10.1186/s12891-024-07312-5)
Supplement: Supplementary file 3 — Supplementary Material 3. [file 12891_2024_7312_MOESM3_ESM.log]

. *************** 
. 
. capture program drop KWScollin

. program KWScollin
  1.         version 14
  2.         args var
  3. 
.         bysort regid (event): gen `var'0 = `var'[1]
  4. 
.         di in red "-----------------------------------------------------"
  5.         KWSlistvert `var' in 1, nodata
  6.         
.         ttest `var'0 if event==0, by(gender)
  7.         pwcorr `var'0 Age if event==0
  8.         pwcorr `var'0 Age `var' if event==6
  9.         pwcorr `var'0 Age `var' if event==12
 10.         pwcorr `var'0 Age `var' if event==24
 11.         
. end

.         
.         
. ttest Age if event==0, by(gender)       

Two-sample t test with equal variances
------------------------------------------------------------------------------
   Group |     Obs        Mean    Std. err.   Std. dev.   [95% conf. interval]
---------+--------------------------------------------------------------------
Weiblich |     193    75.75285    .4512487    6.268947    74.86281    76.64289
Männlich |      33    73.34242    1.274094    7.319111    70.74718    75.93767
---------+--------------------------------------------------------------------
Combined |     226    75.40089    .4304876    6.471647    74.55258    76.24919
---------+--------------------------------------------------------------------
    diff |            2.410426     1.21114                .0237394    4.797112
------------------------------------------------------------------------------
    diff = mean(Weiblich) - mean(Männlich)                        t =   1.9902
H0: diff = 0                                     Degrees of freedom =      224

    Ha: diff < 0                 Ha: diff != 0                 Ha: diff > 0
 Pr(T < t) = 0.9761         Pr(|T| > |t|) = 0.0478          Pr(T > t) = 0.0239

      
. KWScollin rm_ante_bakt 
-----------------------------------------------------

        Variable                                         Description  
    rm_ante_bakt   Anteversion / Vorwärtselevation / Flexion (aktiv)  

Two-sample t test with equal variances
------------------------------------------------------------------------------
   Group |     Obs        Mean    Std. err.   Std. dev.   [95% conf. interval]
---------+--------------------------------------------------------------------
Weiblich |     193    75.64767    2.692272    37.40224    70.33744     80.9579
Männlich |      33    70.45455     6.67269    38.33169    56.86272    84.04637
---------+--------------------------------------------------------------------
Combined |     226    74.88938    2.494329    37.49798    69.97415    79.80461
---------+--------------------------------------------------------------------
    diff |            5.193123    7.070848               -8.740767    19.12701
------------------------------------------------------------------------------
    diff = mean(Weiblich) - mean(Männlich)                        t =   0.7344
H0: diff = 0                                     Degrees of freedom =      224

    Ha: diff < 0                 Ha: diff != 0                 Ha: diff > 0
 Pr(T < t) = 0.7683         Pr(|T| > |t|) = 0.4634          Pr(T > t) = 0.2317

             | rm_ant~0      Age
-------------+------------------
rm_ante_ba~0 |   1.0000 
         Age |  -0.0471   1.0000 

             | rm_ant~0      Age rm_ant~t
-------------+---------------------------
rm_ante_ba~0 |   1.0000 
         Age |  -0.0475   1.0000 
rm_ante_bakt |   0.1696  -0.3190   1.0000 

             | rm_ant~0      Age rm_ant~t
-------------+---------------------------
rm_ante_ba~0 |   1.0000 
         Age |  -0.0471   1.0000 
rm_ante_bakt |   0.1899  -0.2421   1.0000 

             | rm_ant~0      Age rm_ant~t
-------------+---------------------------
rm_ante_ba~0 |   1.0000 
         Age |  -0.0471   1.0000 
rm_ante_bakt |   0.1935  -0.1938   1.0000 

. KWScollin rm_abd_bakt  
-----------------------------------------------------

       Variable         Description  
    rm_abd_bakt   Abduktion (aktiv)  

Two-sample t test with equal variances
------------------------------------------------------------------------------
   Group |     Obs        Mean    Std. err.   Std. dev.   [95% conf. interval]
---------+--------------------------------------------------------------------
Weiblich |     193    68.49741    2.276638    31.62807    64.00698    72.98784
Männlich |      33    61.66667    5.726842     32.8982    50.00147    73.33186
---------+--------------------------------------------------------------------
Combined |     226        67.5    2.117551    31.83377    63.32723    71.67277
---------+--------------------------------------------------------------------
    diff |            6.830743    5.992638               -4.978415     18.6399
------------------------------------------------------------------------------
    diff = mean(Weiblich) - mean(Männlich)                        t =   1.1399
H0: diff = 0                                     Degrees of freedom =      224

    Ha: diff < 0                 Ha: diff != 0                 Ha: diff > 0
 Pr(T < t) = 0.8722         Pr(|T| > |t|) = 0.2556          Pr(T > t) = 0.1278

             | rm_abd~0      Age
-------------+------------------
rm_abd_bakt0 |   1.0000 
         Age |  -0.0019   1.0000 

             | rm_abd~0      Age rm_abd~t
-------------+---------------------------
rm_abd_bakt0 |   1.0000 
         Age |  -0.0086   1.0000 
 rm_abd_bakt |   0.2674  -0.2656   1.0000 

             | rm_abd~0      Age rm_abd~t
-------------+---------------------------
rm_abd_bakt0 |   1.0000 
         Age |  -0.0019   1.0000 
 rm_abd_bakt |   0.2062  -0.2267   1.0000 

             | rm_abd~0      Age rm_abd~t
-------------+---------------------------
rm_abd_bakt0 |   1.0000 
         Age |  -0.0019   1.0000 
 rm_abd_bakt |   0.1663  -0.2088   1.0000 

. KWScollin rm_ar0_bakt   
(14 missing values generated)
-----------------------------------------------------

       Variable                     Description  
    rm_ar0_bakt   Aussenrotation bei 0° (aktiv)  

Two-sample t test with equal variances
------------------------------------------------------------------------------
   Group |     Obs        Mean    Std. err.   Std. dev.   [95% conf. interval]
---------+--------------------------------------------------------------------
Weiblich |     191    29.50262    1.568477    21.67678    26.40875    32.59648
Männlich |      33    29.84848     3.50517    20.13567    22.70869    36.98828
---------+--------------------------------------------------------------------
Combined |     224    29.55357    1.430759    21.41365    26.73403    32.37311
---------+--------------------------------------------------------------------
    diff |            -.345867     4.04585               -8.319053    7.627319
------------------------------------------------------------------------------
    diff = mean(Weiblich) - mean(Männlich)                        t =  -0.0855
H0: diff = 0                                     Degrees of freedom =      222

    Ha: diff < 0                 Ha: diff != 0                 Ha: diff > 0
 Pr(T < t) = 0.4660         Pr(|T| > |t|) = 0.9320          Pr(T > t) = 0.5340

             | rm_ar0~0      Age
-------------+------------------
rm_ar0_bakt0 |   1.0000 
         Age |  -0.1223   1.0000 

             | rm_ar0~0      Age rm_ar0~t
-------------+---------------------------
rm_ar0_bakt0 |   1.0000 
         Age |  -0.1277   1.0000 
 rm_ar0_bakt |   0.4027  -0.0690   1.0000 

             | rm_ar0~0      Age rm_ar0~t
-------------+---------------------------
rm_ar0_bakt0 |   1.0000 
         Age |  -0.1223   1.0000 
 rm_ar0_bakt |   0.3380  -0.0571   1.0000 

             | rm_ar0~0      Age rm_ar0~t
-------------+---------------------------
rm_ar0_bakt0 |   1.0000 
         Age |  -0.1223   1.0000 
 rm_ar0_bakt |   0.3155  -0.0615   1.0000 

. KWScollin rm_ante_bpas 
-----------------------------------------------------

        Variable                                          Description  
    rm_ante_bpas   Anteversion / Vorwärtselevation / Flexion (passiv)  

Two-sample t test with equal variances
------------------------------------------------------------------------------
   Group |     Obs        Mean    Std. err.   Std. dev.   [95% conf. interval]
---------+--------------------------------------------------------------------
Weiblich |     193    93.96373    2.843627    39.50493    88.35497    99.57249
Männlich |      33    97.72727    7.433706    42.70339    82.58531    112.8692
---------+--------------------------------------------------------------------
Combined |     226    94.51327    2.654828    39.91082    89.28177    99.74478
---------+--------------------------------------------------------------------
    diff |           -3.763542    7.530685               -18.60359    11.07651
------------------------------------------------------------------------------
    diff = mean(Weiblich) - mean(Männlich)                        t =  -0.4998
H0: diff = 0                                     Degrees of freedom =      224

    Ha: diff < 0                 Ha: diff != 0                 Ha: diff > 0
 Pr(T < t) = 0.3089         Pr(|T| > |t|) = 0.6177          Pr(T > t) = 0.6911

             | rm_an~s0      Age
-------------+------------------
rm_ante_bp~0 |   1.0000 
         Age |  -0.0513   1.0000 

             | rm_an~s0      Age rm_ant~s
-------------+---------------------------
rm_ante_bp~0 |   1.0000 
         Age |  -0.0295   1.0000 
rm_ante_bpas |   0.1674  -0.3059   1.0000 

             | rm_an~s0      Age rm_ant~s
-------------+---------------------------
rm_ante_bp~0 |   1.0000 
         Age |  -0.0513   1.0000 
rm_ante_bpas |   0.1798  -0.2573   1.0000 

             | rm_an~s0      Age rm_ant~s
-------------+---------------------------
rm_ante_bp~0 |   1.0000 
         Age |  -0.0513   1.0000 
rm_ante_bpas |   0.1990  -0.1837   1.0000 

. KWScollin rm_abd_bpas  
-----------------------------------------------------

       Variable          Description  
    rm_abd_bpas   Abduktion (passiv)  

Two-sample t test with equal variances
------------------------------------------------------------------------------
   Group |     Obs        Mean    Std. err.   Std. dev.   [95% conf. interval]
---------+--------------------------------------------------------------------
Weiblich |     193    83.52332    2.671443    37.11287    78.25417    88.79246
Männlich |      33    86.06061    7.371878    42.34821    71.04458    101.0766
---------+--------------------------------------------------------------------
Combined |     226    83.89381    2.516508    37.83141    78.93487    88.85274
---------+--------------------------------------------------------------------
    diff |            -2.53729    7.140292               -16.60803    11.53345
------------------------------------------------------------------------------
    diff = mean(Weiblich) - mean(Männlich)                        t =  -0.3553
H0: diff = 0                                     Degrees of freedom =      224

    Ha: diff < 0                 Ha: diff != 0                 Ha: diff > 0
 Pr(T < t) = 0.3613         Pr(|T| > |t|) = 0.7227          Pr(T > t) = 0.6387

             | rm_ab~s0      Age
-------------+------------------
rm_abd_bpas0 |   1.0000 
         Age |  -0.0386   1.0000 

             | rm_ab~s0      Age rm_abd~s
-------------+---------------------------
rm_abd_bpas0 |   1.0000 
         Age |  -0.0193   1.0000 
 rm_abd_bpas |   0.3358  -0.2284   1.0000 

             | rm_ab~s0      Age rm_abd~s
-------------+---------------------------
rm_abd_bpas0 |   1.0000 
         Age |  -0.0386   1.0000 
 rm_abd_bpas |   0.2703  -0.2310   1.0000 

             | rm_ab~s0      Age rm_abd~s
-------------+---------------------------
rm_abd_bpas0 |   1.0000 
         Age |  -0.0386   1.0000 
 rm_abd_bpas |   0.2379  -0.1824   1.0000 

. KWScollin rm_ar0_bpas   
(42 missing values generated)
-----------------------------------------------------

       Variable                      Description  
    rm_ar0_bpas   Aussenrotation bei 0° (passiv)  

Two-sample t test with equal variances
------------------------------------------------------------------------------
   Group |     Obs        Mean    Std. err.   Std. dev.   [95% conf. interval]
---------+--------------------------------------------------------------------
Weiblich |     187    35.88235     1.61909    22.14073    32.68821    39.07649
Männlich |      33    36.81818    3.652898     20.9843    29.37747    44.25889
---------+--------------------------------------------------------------------
Combined |     220    36.02273    1.478326    21.92712    33.10916    38.93629
---------+--------------------------------------------------------------------
    diff |           -.9358289    4.149142               -9.113396    7.241738
------------------------------------------------------------------------------
    diff = mean(Weiblich) - mean(Männlich)                        t =  -0.2255
H0: diff = 0                                     Degrees of freedom =      218

    Ha: diff < 0                 Ha: diff != 0                 Ha: diff > 0
 Pr(T < t) = 0.4109         Pr(|T| > |t|) = 0.8218          Pr(T > t) = 0.5891

             | rm_ar~s0      Age
-------------+------------------
rm_ar0_bpas0 |   1.0000 
         Age |  -0.0978   1.0000 

             | rm_ar~s0      Age rm_ar0~s
-------------+---------------------------
rm_ar0_bpas0 |   1.0000 
         Age |  -0.0920   1.0000 
 rm_ar0_bpas |   0.3550  -0.1011   1.0000 

             | rm_ar~s0      Age rm_ar0~s
-------------+---------------------------
rm_ar0_bpas0 |   1.0000 
         Age |  -0.0978   1.0000 
 rm_ar0_bpas |   0.1979  -0.0182   1.0000 

             | rm_ar~s0      Age rm_ar0~s
-------------+---------------------------
rm_ar0_bpas0 |   1.0000 
         Age |  -0.0978   1.0000 
 rm_ar0_bpas |   0.2516   0.0130   1.0000 

. KWScollin cs_01                 
(126 missing values generated)
-----------------------------------------------------

    Variable                                                                        Description  
       cs_01   Bitte geben Sie an, wie stark Ihre Schmerzen (Schulter [einschluss_arm_1][anshsi  

Two-sample t test with equal variances
------------------------------------------------------------------------------
   Group |     Obs        Mean    Std. err.   Std. dev.   [95% conf. interval]
---------+--------------------------------------------------------------------
Weiblich |     178    6.410112    .1932872    2.578772    6.028668    6.791556
Männlich |      30    5.533333    .5440025    2.979624    4.420723    6.645943
---------+--------------------------------------------------------------------
Combined |     208    6.283654    .1837828    2.650553    5.921328     6.64598
---------+--------------------------------------------------------------------
    diff |             .876779    .5208132               -.1500286    1.903587
------------------------------------------------------------------------------
    diff = mean(Weiblich) - mean(Männlich)                        t =   1.6835
H0: diff = 0                                     Degrees of freedom =      206

    Ha: diff < 0                 Ha: diff != 0                 Ha: diff > 0
 Pr(T < t) = 0.9531         Pr(|T| > |t|) = 0.0938          Pr(T > t) = 0.0469

             |   cs_010      Age
-------------+------------------
      cs_010 |   1.0000 
         Age |   0.1647   1.0000 

             |   cs_010      Age    cs_01
-------------+---------------------------
      cs_010 |   1.0000 
         Age |   0.1494   1.0000 
       cs_01 |   0.1643  -0.0111   1.0000 

             |   cs_010      Age    cs_01
-------------+---------------------------
      cs_010 |   1.0000 
         Age |   0.1647   1.0000 
       cs_01 |   0.2284  -0.0122   1.0000 

             |   cs_010      Age    cs_01
-------------+---------------------------
      cs_010 |   1.0000 
         Age |   0.1647   1.0000 
       cs_01 |   0.1759  -0.0540   1.0000 

. KWScollin abdkraft_b    
(48 missing values generated)
-----------------------------------------------------

      Variable                                                 Description  
    abdkraft_b   Abduktionskraft stehend 90° (Federwaage) betroffene Seite  

Two-sample t test with equal variances
------------------------------------------------------------------------------
   Group |     Obs        Mean    Std. err.   Std. dev.   [95% conf. interval]
---------+--------------------------------------------------------------------
Weiblich |     181    .4116022    .0796296    1.071307    .2544746    .5687298
Männlich |      29     .362069    .1717351    .9248219    .0102855    .7138524
---------+--------------------------------------------------------------------
Combined |     210    .4047619     .072484    1.050393    .2618684    .5476554
---------+--------------------------------------------------------------------
    diff |            .0495332    .2105751               -.3656019    .4646684
------------------------------------------------------------------------------
    diff = mean(Weiblich) - mean(Männlich)                        t =   0.2352
H0: diff = 0                                     Degrees of freedom =      208

    Ha: diff < 0                 Ha: diff != 0                 Ha: diff > 0
 Pr(T < t) = 0.5929         Pr(|T| > |t|) = 0.8143          Pr(T > t) = 0.4071

             | abdkra~0      Age
-------------+------------------
 abdkraft_b0 |   1.0000 
         Age |  -0.0450   1.0000 

             | abdkra~0      Age abdkra~b
-------------+---------------------------
 abdkraft_b0 |   1.0000 
         Age |  -0.0450   1.0000 
  abdkraft_b |  -0.0460  -0.3119   1.0000 

             | abdkra~0      Age abdkra~b
-------------+---------------------------
 abdkraft_b0 |   1.0000 
         Age |  -0.0450   1.0000 
  abdkraft_b |  -0.0027  -0.3481   1.0000 

             | abdkra~0      Age abdkra~b
-------------+---------------------------
 abdkraft_b0 |   1.0000 
         Age |  -0.0450   1.0000 
  abdkraft_b |  -0.0427  -0.3379   1.0000 

. KWScollin cs                    
(250 missing values generated)
-----------------------------------------------------

    Variable                                Description  
          cs   CS Constant Murley Score (0=min 100=max)  

Two-sample t test with equal variances
------------------------------------------------------------------------------
   Group |     Obs        Mean    Std. err.   Std. dev.   [95% conf. interval]
---------+--------------------------------------------------------------------
Weiblich |     158    30.17152    1.153825    14.50335     27.8925    32.45054
Männlich |      26    28.30769    2.023538    10.31806    24.14014    32.47525
---------+--------------------------------------------------------------------
Combined |     184    29.90815    1.030591    13.97962    27.87478    31.94152
---------+--------------------------------------------------------------------
    diff |            1.863827    2.963517               -3.983442    7.711095
------------------------------------------------------------------------------
    diff = mean(Weiblich) - mean(Männlich)                        t =   0.6289
H0: diff = 0                                     Degrees of freedom =      182

    Ha: diff < 0                 Ha: diff != 0                 Ha: diff > 0
 Pr(T < t) = 0.7349         Pr(|T| > |t|) = 0.5302          Pr(T > t) = 0.2651

             |      cs0      Age
-------------+------------------
         cs0 |   1.0000 
         Age |  -0.0707   1.0000 

             |      cs0      Age       cs
-------------+---------------------------
         cs0 |   1.0000 
         Age |  -0.0668   1.0000 
          cs |   0.1344  -0.1994   1.0000 

             |      cs0      Age       cs
-------------+---------------------------
         cs0 |   1.0000 
         Age |  -0.0707   1.0000 
          cs |   0.2416  -0.1315   1.0000 

             |      cs0      Age       cs
-------------+---------------------------
         cs0 |   1.0000 
         Age |  -0.0707   1.0000 
          cs |   0.1481  -0.0498   1.0000 

. KWScollin spadi                 
(174 missing values generated)
-----------------------------------------------------

    Variable                 Description  
       spadi   SPADI (0=worst, 100=best)  

Two-sample t test with equal variances
------------------------------------------------------------------------------
   Group |     Obs        Mean    Std. err.   Std. dev.   [95% conf. interval]
---------+--------------------------------------------------------------------
Weiblich |     166    33.21869    1.549002    19.95749    30.16027    36.27711
Männlich |      26    42.23089    4.607173    23.49207    32.74224    51.71954
---------+--------------------------------------------------------------------
Combined |     192    34.43909    1.489331    20.63677    31.50144    37.37674
---------+--------------------------------------------------------------------
    diff |           -9.012208    4.314815                -17.5233   -.5011144
------------------------------------------------------------------------------
    diff = mean(Weiblich) - mean(Männlich)                        t =  -2.0887
H0: diff = 0                                     Degrees of freedom =      190

    Ha: diff < 0                 Ha: diff != 0                 Ha: diff > 0
 Pr(T < t) = 0.0190         Pr(|T| > |t|) = 0.0381          Pr(T > t) = 0.9810

             |   spadi0      Age
-------------+------------------
      spadi0 |   1.0000 
         Age |  -0.1529   1.0000 

             |   spadi0      Age    spadi
-------------+---------------------------
      spadi0 |   1.0000 
         Age |  -0.1529   1.0000 
       spadi |   0.2797   0.0501   1.0000 

             |   spadi0      Age    spadi
-------------+---------------------------
      spadi0 |   1.0000 
         Age |  -0.1529   1.0000 
       spadi |   0.2482  -0.0029   1.0000 

             |   spadi0      Age    spadi
-------------+---------------------------
      spadi0 |   1.0000 
         Age |  -0.1529   1.0000 
       spadi |   0.2420   0.0471   1.0000 

. KWScollin ssv                   
(252 missing values generated)
-----------------------------------------------------

    Variable                     Description  
         ssv   Subjective Shoulder Value (%)  

Two-sample t test with equal variances
------------------------------------------------------------------------------
   Group |     Obs        Mean    Std. err.   Std. dev.   [95% conf. interval]
---------+--------------------------------------------------------------------
Weiblich |     163    38.19632    1.547253      19.754    35.14093     41.2517
Männlich |      27    40.74074    4.097318    21.29029    32.31858     49.1629
---------+--------------------------------------------------------------------
Combined |     190    38.55789    1.446636     19.9405    35.70427    41.41152
---------+--------------------------------------------------------------------
    diff |           -2.544422     4.15007               -10.73111    5.642267
------------------------------------------------------------------------------
    diff = mean(Weiblich) - mean(Männlich)                        t =  -0.6131
H0: diff = 0                                     Degrees of freedom =      188

    Ha: diff < 0                 Ha: diff != 0                 Ha: diff > 0
 Pr(T < t) = 0.2703         Pr(|T| > |t|) = 0.5405          Pr(T > t) = 0.7297

             |     ssv0      Age
-------------+------------------
        ssv0 |   1.0000 
         Age |  -0.0740   1.0000 

             |     ssv0      Age      ssv
-------------+---------------------------
        ssv0 |   1.0000 
         Age |  -0.0782   1.0000 
         ssv |   0.2679   0.0705   1.0000 

             |     ssv0      Age      ssv
-------------+---------------------------
        ssv0 |   1.0000 
         Age |  -0.0740   1.0000 
         ssv |   0.1666  -0.0129   1.0000 

             |     ssv0      Age      ssv
-------------+---------------------------
        ssv0 |   1.0000 
         Age |  -0.0740   1.0000 
         ssv |   0.0745  -0.0026   1.0000 

.         
. exit

end of do-file
